# Supplementary material for: Familial Transmission of Developmental Prosopagnosia: New Case Reports from an Extended Family and Identical Twins
Source: Brain Sci. 2024 Jan 4;14(1):49. doi: 10.3390/brainsci14010049 (PMC10813035; doi:10.3390/brainsci14010049)
Supplement: Supplementary file 1 [file brainsci-14-00049-s001.zip]

Archive with 1 entries (1 files):
- brainsci-2730954-supplementary.xlsx
