# Supplementary material for: Familial Transmission of Developmental Prosopagnosia: New Case Reports from an Extended Family and Identical Twins
Source: Brain Sci. 2024 Jan 4;14(1):49. doi: 10.3390/brainsci14010049 (PMC10813035; doi:10.3390/brainsci14010049)
Supplement: Supplementary file 1 [file brainsci-14-00049-s001.zip › brainsci-2730954-supplementary.xlsx]

## Sheet: Table 1
Age	Sex	CFMT (raw score/72)	Famous faces (%)
55	F	71	82.76
55	M	53	98.33
55	F	52	87.72
55	M	56	78
55	F	60	93.33
55	M	60	94.83
56	M	58	96.67
56	F	64	98.31
56	F	52	80
57	F	65	85.71
57	F	57	88.14
57	M	64	76.92
58	F	63	77.97
58	F	48	89.74
58	F	63	98.33
58	F	48	94.92
58	F	55	95
59	F	65	98.33
59	M	70	81.36
59	F	52	85.71
59	M	47	77.97
60	F	70	96.61
60	F	68	90
61	F	56	91.07
61	M	61	98.28
61	M	46	95
61	F	44	100
61	M	57	87.93
61	F	65	95
61	F	47	80
61	F	70	96.67
62	F	70	96.67
62	M	64	100
62	F	53	75
63	F	55	100
63	M	47	75
63	F	52	95
63	F	44	91.3
63	M	62	88.14
63	F	44	90
63	M	55	85
64	M	56	98.33
64	M	62	88.14
64	F	48	78.95
64	F	68	91.67
65	M	44	85
65	M	69	100

## Sheet: Table 2
Age	Sex	CFMT (raw score/72)	Famous faces (%)
18	F	60	85.19
19	F	50	82.69
20	F	54	96.67
20	F	59	98.33
20	F	64	100
20	F	57	100
20	F	69	98.33
20	M	54	87.93
20	F	72	100
20	M	53	91.67
20	M	55	84.21
20	M	45	86.67
21	F	51	87.5
21	F	55	100
21	F	62	100
21	F	70	86.67
21	M	63	93.33
22	F	72	96.67
22	M	63	94.23
22	M	54	96.77
22	M	55	96.67
22	M	49	93.33
23	F	54	89.83
23	F	50	100
23	M	72	100
23	F	67	100
23	M	58	91.67
23	F	60	100
23	F	45	86.44
24	M	69	100
24	M	55	91.4
24	F	53	93.33
24	F	64	95
24	F	67	98.33
25	F	45	100

## Sheet: Table 3
CFPT						BFRT-r
Age	Sex	upright % correct	inverted % correct	inversion effect		age	sex	% correct	task completion time
49	male	68.0556	62.5	5.55556		55	F	81.4815	175.58
50	female	69.4444	50	19.4444		55	F	66.6667	647.04
50	female	76.3889	73.6111	2.77778		55	F	77.7778	248.14
50	male	86.1111	65.2778	20.8333		55	M	87.037	217.75
51	female	63.8889	44.4444	19.4444		55	M	87.037	520.11
51	female	66.6667	61.1111	5.55556		55	M	61.1111	207.787
51	male	73.6111	61.1111	12.5		55	M	79.6296	811.875
51	male	69.4444	48.6111	20.8333		55	F	79.6296	297.926
53	male	77.7778	45.8333	31.9444		55	F	88.8889	375.528
53	female	77.7778	48.6111	29.1667		56	M	85.1852	352.63
54	male	80.5556	33.3333	47.2222		56	F	74.0741	214.819
55	male	79.1667	47.2222	31.9444		56	F	94.4444	345.516
55	male	81.9444	56.9444	25		56	F	83.3333	527.747
55	female	38.8889	43.0556	-4.16667		57	F	85.1852	273.9
56	female	51.3889	50	1.38889		57	F	70.3704	443.86
56	female	69.4444	65.2778	4.16667		57	M	53.7037	227.19
56	male	77.7778	73.6111	4.16667		57	M	66.6667	382.66
56	female	75	66.6667	8.33333		57	F	90.7407	543.904
57	male	36.1111	38.8889	-2.77778		58	F	79.6296	305.363
57	female	79.1667	61.1111	18.0556		58	F	79.6296	307.858
57	male	76.3889	55.5556	20.8333		58	F	48.1481	269.612
57	female	84.7222	40.2778	44.4444		58	F	88.8889	468.43
58	male	70.8333	52.7778	18.0556		58	M	68.5185	448.41
58	female	80.5556	54.1667	26.3889		58	M	83.3333	701.913
59	male	62.5	45.8333	16.6667		58	M	81.4815	446.672
59	female	41.6667	34.7222	6.94444		58	M	72.2222	396.786
59	male	59.7222	45.8333	13.8889		58	M	87.037	624.183
59	male	72.2222	50	22.2222		58	F	87.037	484.064
59	male	68.0556	47.2222	20.8333		58	F	77.7778	225.884
60	male	34.7222	36.1111	-1.38889		58	F	83.3333	398.261
60	female	80.5556	56.9444	23.6111		58	F	81.4815	244.137
60	male	66.6667	37.5	29.1667		59	M	88.8889	485.33
60	male	76.3889	52.7778	23.6111		59	M	79.6296	397.02
60	female	65.2778	58.3333	6.94444		59	M	64.8148	376.628
60	female	66.6667	43.0556	23.6111		59	M	75.9259	319.44
60	female	50	33.3333	16.6667		59	F	79.6296	242.72
60	female	80.5556	54.1667	26.3889		59	F	66.6667	464.445
60	female	58.3333	58.3333	0		60	M	85.1852	369.42
60	male	65.2778	36.1111	29.1667		60	M	88.8889	600.59
61	female	54.1667	45.8333	8.33333		60	F	79.6296	272.372
61	female	68.0556	72.2222	-4.16667		60	F	87.037	534.958
61	female	79.1667	56.9444	22.2222		60	M	81.4815	516.559
61	female	72.2222	54.1667	18.0556
61	female	69.4444	58.3333	11.1111
61	male	68.0556	59.7222	8.33333
62	female	72.2222	44.4444	27.7778
62	female	72.2222	61.1111	11.1111
63	male	66.6667	55.5556	11.1111
63	female	62.5	48.6111	13.8889
63	female	69.4444	55.5556	13.8889
63	male	59.7222	44.4444	15.2778
63	male	70.8333	38.8889	31.9444
63	male	65.2778	45.8333	19.4444
64	female	87.5	66.6667	20.8333
64	male	66.6667	40.2778	26.3889
64	male	59.7222	51.3889	8.33333
64	female	62.5	55.5556	6.94444
64	male	68.0556	52.7778	15.2778
64	female	79.1667	51.3889	27.7778
64	male	73.6111	52.7778	20.8333
64	female	56.9444	43.0556	13.8889
64	female	69.4444	62.5	6.94444
65	female	69.4444	52.7778	16.6667
65	male	72.2222	48.6111	23.6111

## Sheet: Table 4
CFPT						BFRT-r
Age	Sex	upright % correct	inverted % correct	inversion effect		age	sex	% correct	task completion time
20	male	68.0556	55.5556	12.5		20	F	85.1852	259.989
20	female	81.9444	59.7222	22.2222		20	M	77.7778	127.023
20	female	86.1111	66.6667	19.4444		27	M	87.037	143.074
20	female	62.5	50	12.5		28	F	75.9259	186.976
20	male	79.1667	61.1111	18.0556		30	F	62.963	241.224
20	female	80.5556	51.3889	29.1667		25	F	75.9259	151.51
20	male	75	58.3333	16.6667		19	F	64.8148	213.156
20	male	83.3333	31.9444	51.3889		21	F	88.8889	127.034
20	other	84.7222	54.1667	30.5556		30	M	61.1111	147.539
20	male	50	47.2222	2.77778		24	F	79.6296	116.586
20	female	79.1667	59.7222	19.4444		25	F	66.6667	117.448
21	female	72.2222	58.3333	13.8889		25	F	79.6296	254.97
21	female	77.7778	61.1111	16.6667		25	M	83.3333	107.383
21	male	56.9444	43.0556	13.8889		21	F	74.0741	139.068
21	female	73.6111	63.8889	9.72222		25	M	83.3333	203.41
21	female	73.6111	52.7778	20.8333		23	F	88.8889	153.963
22	male	81.9444	51.3889	30.5556		30	F	83.3333	227.993
22	female	81.9444	56.9444	25		29	M	57.4074	129.617
22	female	87.5	56.9444	30.5556		29	F	64.8148	131.556
22	female	58.3333	69.4444	-11.1111		25	F	72.2222	125.231
22	female	68.0556	55.5556	12.5		22	M	81.4815	196.977
22	female	55.5556	41.6667	13.8889		21	M	83.3333	165.423
23	female	54.1667	41.6667	12.5		25	M	72.2222	321.395
23	male	72.2222	47.2222	25		28	M	75.9259	185.799
23	male	70.8333	58.3333	12.5		19	M	75.9259	275.053
23	female	68.0556	51.3889	16.6667		19	F	87.037	263.531
23	female	69.4444	52.7778	16.6667		20	M	66.6667	205.201
23	female	70.8333	44.4444	26.3889		19	F	85.1852	191.979
24	male	63.8889	43.0556	20.8333		19	M	79.6296	175.4
24	female	76.3889	40.2778	36.1111		25	F	74.0741	148.467
24	male	56.9444	56.9444	0		30	F	75.9259	182.223
24	male	68.0556	61.1111	6.94444		24	M	85.1852	108.091
24	female	87.5	55.5556	31.9444		29	F	87.037	116.277
24	female	94.4444	68.0556	26.3889		18	M	85.1852	190.508
24	female	75	68.0556	6.94444		29	F	70.3704	196.496
24	female	75	68.0556	6.94444		28	F	72.2222	163.514
24	female	76.3889	55.5556	20.8333		27	F	88.8889	214.452
25	female	63.8889	59.7222	4.16667		26	M	83.3333	258.317
25	male	81.9444	47.2222	34.7222		26	F	90.7407	158.741
25	female	77.7778	62.5	15.2778		19	F	79.6296	482.809
25	female	83.3333	65.2778	18.0556		25	F	81.4815	135.907
25	female	69.4444	54.1667	15.2778		30	M	88.8889	222.173
25	female	45.8333	37.5	8.33333		25	F	88.8889	288.152
26	female	76.3889	55.5556	20.8333		24	M	83.3333	227.531
26	male	55.5556	30.5556	25		24	M	74.0741	273.987
26	female	80.5556	56.9444	23.6111		21	M	72.2222	208.131
27	male	76.3889	37.5	38.8889		21	M	87.037	209.749
27	male	76.3889	63.8889	12.5		29	F	83.3333	160.567
27	female	68.0556	58.3333	9.72222		27	M	90.7407	265.757
27	female	73.6111	37.5	36.1111		28	M	64.8148	217.803
29	male	87.5	41.6667	45.8333		26	F	68.5185	266.147
29	male	76.3889	45.8333	30.5556		27	F	70.3704	277.013
29	female	68.0556	65.2778	2.77778		27	F	88.8889	237.69
29	male	77.7778	68.0556	9.72222		24	M	77.7778	160.753
29	male	87.5	59.7222	27.7778		26	F	90.7407	332.053
30	male	73.6111	48.6111	25		25	F	85.1852	261.587
30	female	72.2222	54.1667	18.0556		29	M	92.5926	169.208
30	male	81.9444	55.5556	26.3889		28	M	74.0741	258.264
30	male	40.2778	34.7222	5.55556		27	M	81.4815	156.364
						25	M	81.4815	531.33
						26	F	81.4815	182.072
						28	M	62.963	327.553
						27	M	83.3333	257.948
						23	M	62.963	241.442
						29	M	66.6667	320.73
						22	F	68.5185	286.313
						26	M	75.9259	398.071
						19	M	79.6296	232.399
						21	M	83.3333	392.774
						23	M	75.9259	168.584
						25	M	83.3333	301.303
						24	F	85.1852	438.06
						19	F	70.3704	168.434
						26	F	85.1852	230.843
						21	M	61.1111	325.59
						25	F	77.7778	926.166
						26	M	66.6667	205.925
						22	F	72.2222	252.561
						30	F	74.0741	281.1
						21	M	72.2222	251.375
						29	F	88.8889	365.778
						21	M	75.9259	597.153
						24	F	83.3333	559.412
						27	M	87.037	387.294
						23	F	70.3704	285.658
						30	M	77.7778	617.48
						29	F	81.4815	241.055
						26	F	88.8889	300.572
						30	F	98.1481	322.151
						21	M	88.8889	154.091
						29	F	85.1852	281.117
						25	F	88.8889	383.14
						21	F	88.8889	548.781

## Sheet: Table 5
		CCPT			CBMT		CCMT
Age	Sex	upright % correct	inverted % correct	inversion effect	% correct		Age	Sex	% correct
50	Female	61.9048	71.4286	-9.52381	68.0556		49	male	63.8889
50	Female	76.1905	60.3175	15.873	88.8889		50	female	70.8333
50	Female	65.0794	69.8413	-4.7619	70.8333		50	female	84.7222
50	Female	65.0794	71.4286	-6.34921	75		50	male	97.2222
50	Male	61.9048	74.6032	-12.6984	93.0556		51	female	55.5556
51	Female	71.4286	65.0794	6.34921	76.3889		51	female	69.4444
51	Female	57.1429	52.381	4.7619	81.9444		51	male	73.6111
51	Male	42.8571	53.9683	-11.1111	77.7778		51	male	61.1111
52	Female	53.9683	47.619	6.34921	79.1667		53	male	66.6667
52	Female	63.4921	66.6667	-3.1746	83.3333		53	female	58.3333
53	Male	65.0794	68.254	-3.1746	97.2222		54	male	69.4444
53	Male	44.4444	33.3333	11.1111	95.8333		55	male	86.1111
53	Male	74.6032	74.6032	0	87.5		55	male	69.4444
53	Female	63.4921	55.5556	7.93651	51.3889		55	female	69.4444
54	Male	65.0794	60.3175	4.7619	87.5		56	female	72.2222
54	Male	71.4286	66.6667	4.7619	83.3333		56	female	88.8889
56	Female	52.381	53.9683	-1.5873	65.2778		56	male	80.5556
56	Female	66.6667	77.7778	-11.1111	88.8889		56	female	76.3889
56	Male	66.6667	71.4286	-4.7619	91.6667		57	male	47.2222
56	Male	58.7302	47.619	11.1111	76.3889		57	female	55.5556
58	Male	71.4286	69.8413	1.5873	94.4444		57	male	87.5
58	Female	50.7937	65.0794	-14.2857	95.8333		57	female	81.9444
59	Male	73.0159	71.4286	1.5873	76.3889		58	male	70.8333
59	Female	68.254	68.254	0	79.1667		58	female	68.0556
59	Male	66.6667	63.4921	3.1746	77.7778		59	male	66.6667
59	Female	63.4921	65.0794	-1.5873	80.5556		59	female	55.5556
59	Female	69.8413	73.0159	-3.1746	69.4444		59	male	69.4444
59	Male	53.9683	58.7302	-4.7619	84.7222		59	male	61.1111
60	Male	58.7302	71.4286	-12.6984	93.0556		59	male	72.2222
60	Female	65.0794	55.5556	9.52381	72.2222		60	male	56.9444
60	Female	79.3651	68.254	11.1111	50		60	female	73.6111
60	Female	36.5079	41.2698	-4.7619	90.2778		60	male	68.0556
60	Male	66.6667	55.5556	11.1111	66.6667		60	male	65.2778
60	Male	61.9048	50.7937	11.1111	95.8333		60	female	62.5
60	Female	57.1429	66.6667	-9.52381	68.0556		60	female	62.5
60	Male	69.8413	63.4921	6.34921	90.2778		60	female	56.9444
60	Male	55.5556	71.4286	-15.873	79.1667		60	female	55.5556
61	Male	36.5079	38.0952	-1.5873	76.3889		60	female	68.0556
61	Male	60.3175	60.3175	0	72.2222		60	male	63.8889
61	Male	65.0794	52.381	12.6984	81.9444		61	female	65.2778
61	Female	65.0794	68.254	-3.1746	73.6111		61	female	68.0556
62	Female	65.0794	58.7302	6.34921	79.1667		61	female	45.8333
62	Male	66.6667	61.9048	4.7619	88.8889		61	female	63.8889
62	Male	61.9048	68.254	-6.34921	90.2778		61	female	51.3889
62	Female	58.7302	65.0794	-6.34921	62.5		61	male	83.3333
63	Male	39.6825	50.7937	-11.1111	88.8889		62	female	62.5
63	Male	63.4921	69.8413	-6.34921	97.2222		62	female	63.8889
63	Female	61.9048	65.0794	-3.1746	91.6667		63	male	66.6667
63	Female	71.4286	63.4921	7.93651	76.3889		63	female	69.4444
63	Female	58.7302	71.4286	-12.6984	52.7778		63	female	80.5556
63	Female	63.4921	68.254	-4.7619	69.4444		63	male	55.5556
63	Male	68.254	66.6667	1.5873	80.5556		63	female	68.0556
64	Male	57.1429	65.0794	-7.93651	63.8889		63	male	73.6111
64	Male	60.3175	55.5556	4.7619	80.5556		63	male	77.7778
64	Male	60.3175	63.4921	-3.1746	70.8333		64	female	65.2778
64	Male	55.5556	60.3175	-4.7619	81.9444		64	male	61.1111
65	Female	66.6667	61.9048	4.7619	77.7778		64	male	66.6667
65	Female	71.4286	66.6667	4.7619	95.8333		64	female	65.2778
65	Female	61.9048	69.8413	-7.93651	52.7778		64	male	76.3889
65	Female	58.7302	58.7302	0	66.6667		64	female	72.2222
65	Female	74.6032	69.8413	4.7619	70.8333		64	male	66.6667
							64	female	59.7222
							64	female	58.3333
							65	female	51.3889
							65	male	77.7778

## Sheet: Table 6
		CCPT			CBMT		CCMT
Age	Sex	upright % correct	inverted % correct	inversion effect	% correct		Age	Sex	% correct
25	Male	52.381	55.5556	-3.1746	84.7222		20	male	52.7778
25	Female	52.381	47.619	4.7619	62.5		20	female	61.1111
26	Female	74.6032	79.3651	-4.7619	98.6111		20	female	59.7222
29	Male	60.3175	55.5556	4.7619	86.1111		20	female	45.8333
26	Female	74.6032	57.1429	17.4603	91.6667		20	male	36.1111
22	Male	50.7937	52.381	-1.5873	77.7778		20	female	65.2778
24	Male	68.254	57.1429	11.1111	54.1667		20	male	98.6111
28	Female	66.6667	66.6667	0	90.2778		20	male	79.1667
30	Male	68.254	58.7302	9.52381	51.3889		20	male	66.6667
27	Female	68.254	65.0794	3.1746	87.5		20	other	40.2778
29	Male	55.5556	49.2063	6.34921	66.6667		20	male	63.8889
27	Male	66.6667	61.9048	4.7619	54.1667		20	female	90.2778
27	Female	41.2698	50.7937	-9.52381	88.8889		21	female	62.5
27	Male	66.6667	60.3175	6.34921	93.0556		21	female	83.3333
20	Female	60.3175	66.6667	-6.34921	80.5556		21	male	63.8889
30	Non-binary / third gender	71.4286	63.4921	7.93651	79.1667		21	female	59.7222
29	Female	53.9683	50.7937	3.1746	81.9444		21	female	55.5556
23	Male	69.8413	68.254	1.5873	86.1111		22	male	56.9444
29	Female	65.0794	61.9048	3.1746	48.6111		22	female	73.6111
29	Female	58.7302	66.6667	-7.93651	59.7222		22	female	62.5
20	Male	61.9048	58.7302	3.1746	65.2778		22	female	63.8889
20	Female	76.1905	71.4286	4.7619	61.1111		22	female	62.5
20	Male	63.4921	44.4444	19.0476	88.8889		22	female	59.7222
29	Male	74.6032	63.4921	11.1111	88.8889		23	female	45.8333
22	Female	46.0317	53.9683	-7.93651	54.1667		23	male	79.1667
21	Female	66.6667	61.9048	4.7619	65.2778		23	male	56.9444
23	Female	68.254	53.9683	14.2857	77.7778		23	female	66.6667
30	Male	66.6667	71.4286	-4.7619	93.0556		23	female	62.5
27	Female	71.4286	60.3175	11.1111	79.1667		23	female	62.5
24	Female	58.7302	57.1429	1.5873	80.5556		24	male	55.5556
27	Male	69.8413	74.6032	-4.7619	86.1111		24	male	77.7778
22	Male	63.4921	53.9683	9.52381	76.3889		24	female	63.8889
22	Female	66.6667	65.0794	1.5873	73.6111		24	male	68.0556
27	Female	57.1429	66.6667	-9.52381	65.2778		24	male	76.3889
20	Male	57.1429	66.6667	-9.52381	43.0556		24	female	81.9444
25	Male	65.0794	69.8413	-4.7619	73.6111		24	female	77.7778
26	Male	63.4921	53.9683	9.52381	73.6111		24	female	48.6111
25	Female	74.6032	65.0794	9.52381	48.6111		24	female	48.6111
30	Male	58.7302	49.2063	9.52381	88.8889		24	female	69.4444
24	Female	61.9048	71.4286	-9.52381	84.7222		25	female	62.5
27	Female	66.6667	57.1429	9.52381	80.5556		25	male	54.1667
28	Female	63.4921	57.1429	6.34921	58.3333		25	female	68.0556
20	Male	68.254	65.0794	3.1746	73.6111		25	female	86.1111
24	Female	71.4286	76.1905	-4.7619	94.4444		25	female	59.7222
29	Male	63.4921	63.4921	0	97.2222		25	female	54.1667
26	Female	65.0794	77.7778	-12.6984	88.8889		26	female	62.5
24	Female	74.6032	65.0794	9.52381	93.0556		26	male	69.4444
21	Male	63.4921	65.0794	-1.5873	95.8333		26	female	80.5556
24	Male	65.0794	60.3175	4.7619	63.8889		27	male	54.1667
22	Female	63.4921	66.6667	-3.1746	87.5		27	male	83.3333
22	Female	68.254	68.254	0	81.9444		27	female	73.6111
25	Male	52.381	71.4286	-19.0476	65.2778		27	female	62.5
24	Male	79.3651	63.4921	15.873	91.6667		29	male	69.4444
24	Female	34.9206	58.7302	-23.8095	79.1667		29	male	65.2778
20	Female	73.0159	66.6667	6.34921	94.4444		29	female	66.6667
							29	male	83.3333
							29	male	84.7222
							30	male	48.6111
							30	female	58.3333
							30	female	63.8889
							30	male	83.3333
							30	male	72.2222

## Sheet: Case series
	PSC (no. symptoms reported out of 16)	AQ	CFMT (raw score/72)	CFMT (% correct)	CFMT-Aus (raw score/72)	CFMT-Aus (% correct)	Famous faces (% correct)	CFPT (upright % correct)	CFPT (inverted % correct)	CFPT (inversion effect)	BFRT-r (% correct)	BFRT-r (completion time in secs)	CCPT (upright)	CCPT (inverted)	CCPT (inversion effect)	CCMT (% correct)	CBMT (% correct)
Siblings
F58	16	18	44	61.11	N/A	N/A	40.43	59.72	55.56	4.16	64.81	859.39	65.08	68.25	-3.17	63.89	86.11
F64	14	7	46	63.89	N/A	N/A	28.57	65.28	50	15.28	31.48	951.63	68.25	60.32	7.94	69.44	76.39
M55	16	11	36	50	N/A	N/A	31.67	62.5	50	12.5	59.26	679.61	57.14	63.49	-6.35	59.72	62.5
M60	15	18	34	47.22	N/A	N/A	33.33	62.5	52.78	9.72	62.96	298.6	61.9	65.08	-3.17	58.33	93.06
M62	12	4	35	48.61	N/A	N/A	32.14	61.11	47.22	13.89	66.67	1410.94	61.9	66.67	-4.76	69.44	88.89
Twins
T1	13	19	57	79.17	33	45.83	39.22	69.44	63.89	5.55	59.26	701.93	65.28	77.78	66.67	63.49	3.17
T2	12	24	38	52.78	43	59.72	57.41	59.72	50	9.72	62.96	577.99	72.22	83.33	63.49	63.49	0
